# Supplementary material for: Curious Case of Cobaltocenium Carbaldehyde
Source: Organometallics. 2023 Feb 21;42(5):377–83. doi: 10.1021/acs.organomet.2c00613 (PMC10015550; doi:10.1021/acs.organomet.2c00613)
Supplement: Supplementary file 2 — om2c00613_si_002.xyz [file om2c00613_si_002.xyz]

20
Coordinates from ORCA-job dft
  Co  1.13477358960505      3.62356839656065      5.69218006145882
  C   2.78066591172127      4.66219724945173      6.16728037320236
  H   2.78238416534881      5.74696303308953      6.31037171109643
  C   2.41350917100460      3.74913599343743      7.21463718382887
  H   2.11255139379281      3.99572572230898      8.23435793126715
  C   2.43162557981986      2.44450123338034      6.63814373769803
  H   2.14536965591786      1.51806354823402      7.13896733381599
  C   2.80954116140010      2.61259016866721      5.26176068865191
  H   2.83889002122847      1.77654738657475      4.55656840008727
  C   3.05322663423938      3.99721350793210      4.90841382223172
  C   -0.13316089810456      3.51048906291140      4.10076883429873
  C   -0.53006638815323      2.59679883725829      5.12537419144554
  C   -0.79283814832948      3.34808098441318      6.30962220367767
  C   -0.54673449960814      4.72351783415290      6.01979559925950
  C   -0.14336716524078      4.82235415556204      4.65247720098455
  H   0.19456901683969      3.24722610884550      3.09637958107990
  H   -0.58430406405419      1.51297359978604      5.02917860583223
  H   -1.08086925509149      2.93861233428065      7.27723213223038
  H   -0.61624470905605      5.54945246487130      6.72677332349748
  H   0.17778762672002      5.72794887828196      4.14059218435542
23
Coordinates from ORCA-job dft
  Co  1.13751583519675      3.68142321200302      5.66357758257011
  C   2.87283793645559      4.74212948134927      6.13800644472411
  H   2.93251672167776      5.82137132541118      6.15193423071451
  C   2.53729826494245      3.90867454548610      7.24047834451992
  H   2.27942407168357      4.24825624969980      8.23271454027985
  C   2.54562151472807      2.56736496167726      6.79205827053628
  H   2.29073589718442      1.69787000973948      7.37987194750841
  C   2.87314390293633      2.56785017735226      5.40893906496643
  H   2.93483254038375      1.70032495220539      4.76886914338401
  C   3.16704524701215      3.91082939900454      5.01613769878430
  C   3.47686062547000      4.39267798331563      3.68555067050359
  H   3.55630026105840      5.49313458731305      3.60006618237186
  O   3.64459569290801      3.68802183972320      2.70267457720813
  C   -0.20209906348993      3.87761219053260      4.02154824148194
  C   -0.45251158095482      2.69461960770790      4.78211351233238
  C   -0.86992734464383      3.07379670253693      6.09510818719214
  C   -0.74539387040784      4.47090494707750      6.18426312803038
  C   -0.33075228440211      4.97074178837492      4.89750504731784
  H   0.12843631596832      3.91303472961866      2.99387989373513
  H   -0.39012634389441      1.68254655934124      4.40870006894650
  H   -1.13337615702625      2.40016473772570      6.89692718022826
  H   -0.92174614511124      5.07462413389464      7.06270952425945
  H   -0.14898303767517      6.00828587890970      4.65742951840441
4
Coordinates from ORCA-job dft
  C   -1.20575377468340      1.09120452978643     -2.95024237804807
  Cl  -0.75650944395001      1.38896801195838     -1.25646967861046
  Cl  0.25887002664593      0.68684819819813     -3.87273238800201
  Cl  -1.92153468406087      2.57165365919821     -3.62568470899358
4
Coordinates from ORCA-job dft
  C   -1.18114267582039      1.11885118349796     -2.94791500597616
  F   -0.81846891837139      1.37088139769081     -1.67933571802535
  F   -0.06073190869568      0.84632100720532     -3.63738153603451
  F   -1.69316868284551      2.25431274705944     -3.45045230381134
3
Coordinates from ORCA-job dft
  O   -0.62619827510140     -0.00060328513170     -2.35889384939868
  C   -0.62618692224095      0.45683648081769     -1.24576308535516
  H   -0.62619686028652      1.56819950711177     -1.08812026887970
2
Coordinates from ORCA-job dft
  C   -0.32003870648168      0.00000002229585     -0.81227535232285
  N   -0.32009818715284     -0.00000010640898     -1.96802759547680
3
Coordinates from ORCA-job dft
  N   1.38273349748541      0.02923526985053     -0.49128027457163
  H   1.27253224546062      0.94196775942980     -0.05248128410547
  H   0.52308414143950     -0.48209896672683     -0.29825337131632
3
Coordinates from ORCA-job dft
  N   -0.80378415345417      0.00019333964302      0.90469716401538
  O   -0.78356372865305     -1.07829788474207      1.45404089840072
  O   -0.78389404926490      1.07823997075704      1.45486923273536
11
Coordinates from ORCA-job dft
  C   0.20594123142751     -0.00019372483674     -1.72421511349055
  C   -0.98749401210725     -0.00019912994514     -0.99827372046812
  C   1.39436012182516      0.00020150628071     -0.99271514124914
  C   -1.01045008225276     -0.00027323132249      0.39430308180546
  C   1.40285810745213      0.00021391553655      0.40290376493094
  C   0.19486209434007      0.00007350479879      1.09788733977077
  F   -2.14989788286815     -0.00047748293772     -1.65366024616857
  F   2.56973463411774      0.00030365596520     -1.62470767076373
  F   -2.16598056218420     -0.00052396282044      1.05156183230141
  F   2.55403736430897      0.00049190528814      1.06795450338514
  F   0.18987360160166      0.00010935739065      2.42513176060840
